# Supplementary material for: Longitudinal Modulation of Loco-Regional Immunity in Ovarian Cancer Patients Receiving Intraperitoneal Chemotherapy
Source: Cancers (Basel). 2022 Nov 17;14(22):5647. doi: 10.3390/cancers14225647 (PMC9688312; doi:10.3390/cancers14225647)
Supplement: Supplementary file 1 [file cancers-14-05647-s001.zip]

Archive with 1 entries (1 files):
- cancers-1947990-SI.pdf
